# Supplementary material for: Discovery of Novel Cinnamide Fungicidal Leads with Optical Hydroxyl Side Chain
Source: Molecules. 2022 Aug 17;27(16):5259. doi: 10.3390/molecules27165259 (PMC9414950; doi:10.3390/molecules27165259)
Supplement: Supplementary file 1 [file molecules-27-05259-s001.zip]

Archive with 1 entries (1 files):
- molecules-1853154-supplementary.pdf
